# Supplementary material for: Simultaneous serological assessment of four zoonotic rickettsiae among dogs near the United States-Mexico border
Source: PLoS Negl Trop Dis. 2026 Mar 16;20(3):e0014099. doi: 10.1371/journal.pntd.0014099 (PMC13004522; doi:10.1371/journal.pntd.0014099)
Supplement: S1 Table — (XLSX) [file pntd.0014099.s002.xlsx]

## Sheet: Sheet1
S1 Table. Pairwise patterns of serological titers against rickettsial pathogens in dogs.
	R. massiliae Titer					R. typhi Titer					R. felis Titer
R. rickettsii Titer	0	64	128	256	512	0	64	128	256	512	0	64	128	256	512
0	-	0	72	17	18	-	6	61	15	14	-	2	82	11	34
64	0	1	0	0	0	0	1	0	0	0	1	0	0	0	0
128	44	1	4	3	2	42	3	6	2	1	39	4	8	2	1
256	11	0	1	1	0	9	0	3	1	0	10	0	1	1	1
512	6	0	1	1	0	8	0	0	0	0	5	0	2	0	1
	R. typhi Titer					R. felis Titer
R. massiliae Titer	0	64	128	256	512	0	64	128	256	512
0	-	5	53	12	8	-	3	68	9	27
64	0	2	0	0	0	1	1	0	0	0
128	61	3	10	2	2	53	2	20	2	1
256	15	0	2	4	1	15	0	3	3	1
512	11	0	5	0	4	10	0	2	0	8
	R. felis Titer
R. typhi Titer	0	64	128	256	512
0	-	6	43	9	10
64	1	3	2	0	0
128	65	1	20	6	1
256	10	0	0	3	1
512	29	0	5	0	3
This heatmap shows the frequency of concurrent seroreactivity between pathogen pairs. Darker shades of red indicate higher frequencies relative to all pathogen pairs in the table.
