# Supplementary material for: Simultaneous serological assessment of four zoonotic rickettsiae among dogs near the United States-Mexico border
Source: PLoS Negl Trop Dis. 2026 Mar 16;20(3):e0014099. doi: 10.1371/journal.pntd.0014099 (PMC13004522; doi:10.1371/journal.pntd.0014099)
Supplement: S2 Table — (XLSX) [file pntd.0014099.s003.xlsx]

## Sheet: Sheet1
S2 Table. Symmetric Proportional Co-Seroreactivity Between Rickettsial Pathogen Pairs in Dogs.
Pathogen Pair	All Titers	High Titers
R. rickettsii/R. massiliae	0.152	0.064
R. rickettsii/R. typhi	0.18	0.037
R. rickettsii/R. felis	0.186	0.083
R. massiliae/R. typhi	0.298	0.24
R. massiliae/R. felis	0.316	0.258
R. typhi/R. felis	0.342	0.167
Values represent the average proportion (%) of dogs seroreactive to both pathogens in each pair, calculated symmetrically to account for differences in individual pathogen prevalence. “All Titers” includes dogs with titers ≥64, while “High Titers” includes only those with titers ≥256.
