# Supplementary material for: Simultaneous serological assessment of four zoonotic rickettsiae among dogs near the United States-Mexico border
Source: PLoS Negl Trop Dis. 2026 Mar 16;20(3):e0014099. doi: 10.1371/journal.pntd.0014099 (PMC13004522; doi:10.1371/journal.pntd.0014099)
Supplement: S3 Table — (XLSX) [file pntd.0014099.s005.xlsx]

## Sheet: Sheet1
S3 Table. Percentage of dog seroreactive to each pathogen at low (64–128) and high (256–512) titers (95% confidence interval) in each subregion.
Subregion (n)	64–128% (95% CI)	256–512% (95% CI)	Total% (95% CI)
R. rickettsii Titers
Ensenada (70)	2.9 (0.8–9.8)	1.4 (0.3–7.7)	4.3 (1.5–11.9)
Tijuana metropolitan area (159)	1.9 (0.6–5.4)	1.9 (0.6–5.4)	3.8 (1.7–8.0)
San Diego (88)	2.3 (0.6–7.9)	0.0 (0.0–4.2)	2.3 (0.6–7.9)
Imperial (45)	2.2 (0.4–11.6)	0.0 (0.0–7.9)	2.2 (0.4–11.6)
Mexicali (149)	6.7 (3.7–11.9)	3.4 (1.4–7.6)	10.1 (6.2–16.0)
MX–TX (169)	7.7 (4.6–12.7)	1.2 (0.3–4.2)	8.9 (5.5–14.1)
R. massiliae Titers
Ensenada (70)	8.6 (4.0–17.5)	11.4 (5.9–21.0)	20.0 (12.3–30.8)
Tijuana metropolitan area (159)	8.8 (5.3–14.2)	2.5 (1.0–6.3)	11.3 (7.3–17.2)
San Diego (88)	6.8 (3.2–14.1)	2.3 (0.6–7.9)	9.1 (4.7–16.9)
Imperial (45)	0.0 (0.0–7.9)	0.0 (0.0–7.9)	0.0 (0.0–7.9)
Mexicali (149)	6.0 (3.2–11.1)	1.3 (0.4–4.8)	7.4 (4.2–12.7)
MX-TX (169)	3.6 (1.6–7.5)	1.8 (0.6–5.1)	5.3 (2.8–9.8)
R. typhi Titers
Ensenada (70)	8.6 (4.0–17.5)	1.4 (0.3–7.7)	10.0 (4.9–19.2)
Tijuana metropolitan area (159)	4.4 (2.2–8.8)	1.9 (0.6–5.4)	6.3 (3.5–11.2)
San Diego (88)	5.7 (2.5–12.6)	0.0 (0.0–4.2)	5.7 (2.5–12.6)
Imperial (45)	0.0 (0.0–7.9)	4.4 (1.2–14.8)	4.4 (1.2–14.8)
Mexicali (149)	4.7 (2.3–9.4)	1.3 (0.4–4.8)	6.0 (3.2–11.1)
MX-TX (169)	4.1 (2.0–8.3)	3.6 (1.6–7.5)	7.7 (4.6–12.7)
R. felis Titers
Ensenada (70)	8.6 (4.0–17.5)	4.3 (1.5–11.9)	12.9 (6.9–22.7)
Tijuana metropolitan area (159)	2.5 (1.0–6.3)	3.8 (1.7–8.0)	6.3 (3.5–11.2)
San Diego (88)	8.0 (3.9–15.5)	3.4 (1.2–9.6)	11.4 (6.3–19.7)
Imperial (45)	4.4 (1.2–14.8)	4.4 (1.2–14.8)	8.9 (3.5–20.7)
Mexicali (149)	6.0 (3.2–11.1)	4.0 (1.9–8.5)	10.1 (6.2–16.0)
MX-TX (169)	8.3 (5.0–13.4)	7.1 (4.1–12.0)	15.4 (10.7–21.6)
Analysis is limited to dogs whose serostatus could be attributed to a single pathogen or classified as seronegative. Values represent percentage positive and 95% CI in parentheses; percentage negative is not included.
