# Supplementary material for: Simultaneous serological assessment of four zoonotic rickettsiae among dogs near the United States-Mexico border
Source: PLoS Negl Trop Dis. 2026 Mar 16;20(3):e0014099. doi: 10.1371/journal.pntd.0014099 (PMC13004522; doi:10.1371/journal.pntd.0014099)
Supplement: S4 Table — (XLSX) [file pntd.0014099.s006.xlsx]

## Sheet: Sheet1
S4 Table. Distribution of dogs by sex and age among dogs seroreactive to each pathogen.
Pathogen	F % (n=172) vs M % (n=172)	p-value	<1 yr % (n=65) vs ≥1 yr % (n=279)	p-value
R. rickettsii	5.2 (8) vs 5.8 (10)	0.81	6.2 (4) vs 4.7 (13)	0.539
R. massiliae	12.2 (21) vs 11.0 (19)	0.867	9.2 (6) vs 12.2 (34)	0.668
R. typhi	6.4 (11) vs 7.6 (13)	0.833	4.6 (3) vs 7.5 (21)	0.59
R. felis	8.1 (14) vs 9.3 (16)	0.849	4.6 (3) vs 9.7 (27)	0.231
Limited to dogs whose serostatus could be attributed to a single pathogen or classified as seronegative, using a 64 cutoff. Values represent percentages and counts are in parentheses; negative counts are not shown. Abbreviations: F = female; M = male; <1 yr = less than 1 year old; ≥1 yr = 1 year or older. Fisher’s exact test was used to compare seropositive versus seronegative dogs for sex and ag…
