# Supplementary material for: Simultaneous serological assessment of four zoonotic rickettsiae among dogs near the United States-Mexico border
Source: PLoS Negl Trop Dis. 2026 Mar 16;20(3):e0014099. doi: 10.1371/journal.pntd.0014099 (PMC13004522; doi:10.1371/journal.pntd.0014099)
Supplement: S5 Table — (XLSX) [file pntd.0014099.s007.xlsx]

## Sheet: Sheet1
S5 Table. Distribution of dogs by sex and age across categories of seroreactivity.
Number of pathogens	F % (n=196) vs M % (n=196)	<1 yr % (n=74) vs ≥ 1 yr % (n=316)
0	60.2 (118) vs 58.2 (114)	66.2 (49) vs 58.2 (184)
1	26.0 (51) vs 28.6 (56)	21.7 (16) vs 28.5 (90)
2	11.7 (23) vs 9.7 (19)	9.5 (7) vs 10.8 (34)
3	2.0 (4) vs 3.6 (7)	2.7 (2) vs 2.5 (8)
Seroreactivity is defined as the number of pathogens to which a dog was seroreactive using a 64 cutoff. Values represent percentages and counts are in parentheses. Abbreviations: F = female; M = male; <1 yr = less than 1 year old; ≥1 yr = 1 year or older. Fisher’s exact test was used to compare sex and age distributions across the four seroreactivity categories. No significant differences were ob…
