# Supplementary material for: Simultaneous serological assessment of four zoonotic rickettsiae among dogs near the United States-Mexico border
Source: PLoS Negl Trop Dis. 2026 Mar 16;20(3):e0014099. doi: 10.1371/journal.pntd.0014099 (PMC13004522; doi:10.1371/journal.pntd.0014099)
Supplement: S6 Table — (XLSX) [file pntd.0014099.s008.xlsx]

## Sheet: Sheet1
S6 Table. Seroreactivity among dogs in neighborhoods versus shelters in Mexicali and Tijuana, Mexico.
Category	Metric	Mex-N % (n=100)	Mex-S % (n=66)	Tj-N % (n=100)	Tj-S % (n=60)
Seroreactivity	Overall	36.0 (36)	47.0 (31)	32.0 (32)	38.3 (23)
	Co-seroreactive	5.0 (5)	22.7 (15)*	6.0 (6)	16.7 (10)
R. rickettsii	Total	10.0 (10)	15.2 (10)	7.0 (7)	6.7 (4)
	Attributable	8.3 (8)	13.2 (7)	5.3 (5)	2.0 (1)
R. massiliae	Total	12.0 (12)	12.1 (8)	12.0 (12)	16.7 (10)
	Attributable	9.4 (9)	3.8 (2)	10.6 (10)	6.0 (3)
R. typhi	Total	5.0 (5)	22.7 (15)*	8.0 (8)	18.3 (11)
	Attributable	4.2 (4)	9.4 (5)	5.3 (5)	10.0 (5)
R. felis	Total	14.0 (14)	19.7 (13)	11.0 (11)	13.3 (8)
	Attributable	11.5 (11)	7.6 (4)	6.4 (6)	8.0 (4)
Seroreactivity is defined as the number of pathogens to which a dog was seroreactive using a 64 cutoff. Dogs were considered co-seroreactive if they exhibited titers to more than one pathogen. “Total” includes all seroreactive dogs to a specific pathogen, while “Attributable” includes only dogs whose serostatus could be attributed to a single pathogen. Values represent positive percentages and co…
*Significant difference, Fisher’s exact test, p < 0.05.
